# Supplementary material for: Research on building extraction from remote sensing imagery using efficient lightweight residual network
Source: PeerJ Comput Sci. 2024 May 2;10:e2006. doi: 10.7717/peerj-cs.2006 (PMC11157594; doi:10.7717/peerj-cs.2006)
Supplement: Supplemental Information 1 [file peerj-cs-10-2006-s001.zip]

Archive with 82 entries (69 files):
- Code/
- Code/ELRNet/
- Code/ELRNet/.gitignore
- Code/ELRNet/Architecture.tif
- Code/ELRNet/BaseTester.py
- Code/ELRNet/BaseTrainer.py
- Code/ELRNet/configs/
- Code/ELRNet/configs/config.cfg
- Code/ELRNet/configs/config.py
- Code/ELRNet/configs/__init__.py
- Code/ELRNet/data/
- Code/ELRNet/data/dataset.py
- Code/ELRNet/data/__init__.py
- Code/ELRNet/demo.py
- Code/ELRNet/ELRNet/
- Code/ELRNet/ELRNet/.gitignore
- Code/ELRNet/ELRNet/Architecture.tif
- Code/ELRNet/ELRNet/BaseTester.py
- Code/ELRNet/ELRNet/BaseTrainer.py
- Code/ELRNet/ELRNet/configs/
- Code/ELRNet/ELRNet/configs/config.cfg
- Code/ELRNet/ELRNet/configs/config.py
- Code/ELRNet/ELRNet/configs/__init__.py
- Code/ELRNet/ELRNet/data/
- Code/ELRNet/ELRNet/data/dataset.py
- Code/ELRNet/ELRNet/data/__init__.py
- Code/ELRNet/ELRNet/demo.py
- Code/ELRNet/ELRNet/FLOPs_and_Params_calculate.py
- Code/ELRNet/ELRNet/launcher.py
- Code/ELRNet/ELRNet/LICENSE
- Code/ELRNet/ELRNet/loss_and_IoU.png
- Code/ELRNet/ELRNet/metrics.py
- Code/ELRNet/ELRNet/models/
- Code/ELRNet/ELRNet/models/BaseModel.py
- Code/ELRNet/ELRNet/models/EDANet.py
- Code/ELRNet/ELRNet/models/ENet.py
- Code/ELRNet/ELRNet/models/ERFNet.py
- Code/ELRNet/ELRNet/models/ESFNet.py
- Code/ELRNet/ELRNet/models/FCN.py
- Code/ELRNet/ELRNet/models/MyNetworks/
- Code/ELRNet/ELRNet/models/MyNetworks/ELRNet.py
- Code/ELRNet/ELRNet/models/MyNetworks/layers.py
- Code/ELRNet/ELRNet/models/SegNet.py
- Code/ELRNet/ELRNet/models/UNet.py
- Code/ELRNet/ELRNet/models/__init__.py
- Code/ELRNet/ELRNet/predict.py
- Code/ELRNet/ELRNet/README.md
- Code/ELRNet/ELRNet/train.py
- Code/ELRNet/ELRNet/utils/
- Code/ELRNet/ELRNet/utils/dataset.py
- Code/ELRNet/ELRNet/utils/unpatchy.py
- Code/ELRNet/ELRNet/utils/util.py
- Code/ELRNet/ELRNet/utils/__init__.py
- Code/ELRNet/ELRNet/vis_loss_and_iou.py
- Code/ELRNet/FLOPs_and_Params_calculate.py
- Code/ELRNet/launcher.py
- Code/ELRNet/LICENSE
- Code/ELRNet/loss_and_IoU.png
- Code/ELRNet/metrics.py
- Code/ELRNet/models/
- Code/ELRNet/models/BaseModel.py
- Code/ELRNet/models/EDANet.py
- Code/ELRNet/models/ENet.py
- Code/ELRNet/models/ERFNet.py
- Code/ELRNet/models/ESFNet.py
- Code/ELRNet/models/FCN.py
- Code/ELRNet/models/MyNetworks/
- Code/ELRNet/models/MyNetworks/ELRNet.py
- Code/ELRNet/models/MyNetworks/layers.py
- Code/ELRNet/models/SegNet.py
- Code/ELRNet/models/UNet.py
- Code/ELRNet/models/__init__.py
- Code/ELRNet/predict.py
- Code/ELRNet/README.md
- Code/ELRNet/train.py
- Code/ELRNet/utils/
- Code/ELRNet/utils/dataset.py
- Code/ELRNet/utils/unpatchy.py
- Code/ELRNet/utils/util.py
- Code/ELRNet/utils/__init__.py
- Code/ELRNet/vis_loss_and_iou.py
- Code/Instructions.txt
