# Supplementary material for: Research on building extraction from remote sensing imagery using efficient lightweight residual network
Source: PeerJ Comput Sci. 2024 May 2;10:e2006. doi: 10.7717/peerj-cs.2006 (PMC11157594; doi:10.7717/peerj-cs.2006)
Supplement: Supplemental Information 1 [file peerj-cs-10-2006-s001.zip › Code/ELRNet/BaseTester.py]

import torch
import numpy as np
import os
import sys
import time
import torch.optim as optim
import torch.nn as nn
import cv2
import glob
import torchvision.transforms.functional as TF
import torchvision.transforms as transforms
from tqdm import tqdm
from metrics import Accuracy, MIoU,F1_score,Precision
from utils.util import AverageMeter, ensure_dir
from PIL import Image
import skimage.io

class BaseTester(object):
    def __init__(self,
                 model,
                 config,
                 args,
                 test_data_loader,
                 begin_time,
                 resume_file,
                 loss_weight,
                 ):

        # for general
        self.config = config
        self.args = args
        self.device = torch.device('cpu') if self.args.gpu == -1 else torch.device('cuda:{}'.format(self.args.gpu))
        #self.do_predict = do_predict

        # for train
        #self.visdom = visdom
        self.model = model.to(self.device)
        self.loss_weight = loss_weight.to(self.device)
        self.loss = self._loss(loss_function= self.config.loss).to(self.device)
        self.optimizer = self._optimizer(lr_algorithm=self.config.lr_algorithm)
        self.lr_scheduler = self._lr_scheduler()

        # for time
        self.begin_time = begin_time

        # for data
        self.test_data_loader = test_data_loader

        # for resume/save path
        self.history = {
            'eval': {
                'loss': [],
                'acc': [],
                'miou': [],
                'time': [],
            },
        }
        self.test_log_path = os.path.join(self.args.output, 'test', 'log', self.model.name, self.begin_time)
        self.predict_path = os.path.join(self.args.output, 'test', 'predict', self.model.name, self.begin_time)

        # 用于训练和测试评估一起完成的时候
        self.resume_ckpt_path = resume_file if resume_file is not None else \
            os.path.join(self.config.save_dir, self.model.name, self.begin_time, 'checkpoint-best.pth')


    def _optimizer(self, lr_algorithm):

        if lr_algorithm == 'adam':
            optimizer = optim.Adam(self.model.parameters(),
                                   lr=self.config.init_lr,
                                   betas=(0.9, 0.999),
                                   eps=1e-08,
                                   weight_decay=self.config.weight_decay,
                                   amsgrad=False)
            return optimizer
        if lr_algorithm == 'sgd':
            optimizer = optim.SGD(self.model.parameters(),
                                  lr=self.config.init_lr,
                                  momentum=self.config.momentum,
                                  dampening=0,
                                  weight_decay=self.config.weight_decay,
                                  nesterov=True)
            return optimizer

    def _loss(self, loss_function):
        """
        loss weight, ignore_index
        :param loss_function: bce_loss / cross_entropy
        :return:
        """
        if loss_function == 'bceloss':
            loss = nn.BCEWithLogitsLoss(weight=self.loss_weight)
            return loss

        if loss_function == 'crossentropy':
            loss = nn.CrossEntropyLoss(weight=self.loss_weight)
            return loss

    def _lr_scheduler(self):

        lambda1 = lambda epoch: pow((1-((epoch-1)/self.config.epochs)), 0.9)
        lr_scheduler = optim.lr_scheduler.LambdaLR(self.optimizer, lr_lambda=lambda1)

        # 修改学习率衰减策略为退火余弦
        # lr_scheduler = optim.lr_scheduler.CosineAnnealingLR(self.optimizer, self.config.epochs, eta_min=0, last_epoch=-1, verbose=False)

        return lr_scheduler
            
    def eval_and_predict(self):

        self._resume_ckpt()

        self.model.eval()

        #predictions = []
        #filenames = []
        predict_time = AverageMeter()
        batch_time = AverageMeter()
        data_time = AverageMeter()
        ave_total_loss = AverageMeter()
        ave_acc = AverageMeter()
        ave_iou = AverageMeter()

        with torch.no_grad():
            tic = time.time()
            for steps, (data, target, filename) in enumerate(self.test_data_loader,start=1):

                # data
                data = data.to(self.device, non_blocking=True)
                target = target.to(self.device, non_blocking=True)
                data_time.update(time.time()-tic)

                # output, loss, and metrics
                pre_tic = time.time()
                logits = self.model(data)
                self._save_pred(logits, filename)
                predict_time.update(time.time()-pre_tic)

                loss = self.loss(logits, target)
                acc = Accuracy(logits, target)
                miou = MIoU(logits, target, self.config.nb_classes)

                # update ave loss and metrics
                batch_time.update(time.time()-tic)
                tic = time.time()

                ave_total_loss.update(loss.data.item())
                ave_acc.update(acc)
                ave_iou.update(miou)

            # display evaluation result at the end
            print('Evaluation phase !\n'
                  'Time: {:.2f},  Data: {:.2f},\n'
                  'MIoU: {:6.4f}, Accuracy: {:6.4f}, Loss: {:.6f}'
                  .format(batch_time.average(), data_time.average(),
                          ave_iou.average(), ave_acc.average(), ave_total_loss.average()))
            #print('Saving Predict Map ... ...')
            #self._save_pred(predictions, filenames)
            print('Prediction Phase !\n'
                  'Total Time cost: {}s\n'
                  'Average Time cost per batch: {}s!'
                  .format(predict_time._get_sum(), predict_time.average()))


        self.history['eval']['loss'].append(ave_total_loss.average())
        self.history['eval']['acc'].append(ave_acc.average())
        self.history['eval']['miou'].append(ave_iou.average())
        self.history['eval']['time'].append(predict_time.average())

        #TODO
        # print("     + Saved history of evaluation phase !")
        # hist_path = os.path.join(self.test_log_path, "history1.txt")
        # with open(hist_path, 'w') as f:
        #     f.write(str(self.history))

    # 原代码测试结果保存
    def _save_pred(self, predictions, filenames):
        """
        save predictions after evaluation phase
        :param predictions: predictions (output of model logits(after softmax))
        :param filenames: filenames list correspond to predictions
        :return: None
        """
        ensure_dir(self.test_log_path)
        ensure_dir(self.predict_path)
        for index, map in enumerate(predictions):
            # print("predictions-----------",predictions)
            map = torch.argmax(map, dim=0)
            # print("map1-----------",map)
            map = map * 255
            # 实现张量到数组的转换
            map = np.asarray(map.cpu(), dtype=np.uint8)
            # print("map2-----------",map)
            
            # 实现数组到图片的转换
            map = Image.fromarray(map)

 
            filename = filenames[index].split('/')[-1].split('.')
            save_filename = filename[0]+'.'+filename[1]

            # save_path = os.path.join(self.predict_path, save_filename+'.png')
            save_path = os.path.join(self.predict_path, save_filename)
            map.save(save_path)
            
    def _resume_ckpt(self):

        print("     + Loading ckpt path : {} ...".format(self.resume_ckpt_path))
        checkpoint = torch.load(self.resume_ckpt_path)

        self.model.load_state_dict(checkpoint['state_dict'])
        print("     + Model State Loaded ! :D ")
        self.optimizer.load_state_dict(checkpoint['optimizer'])
        print("     + Optimizer State Loaded ! :D ")
        print("     + Checkpoint file: '{}' , Loaded ! \n"
              "     + Prepare to test ! ! !"
              .format(self.resume_ckpt_path))

    def _untrain_data_transform(self, data):

        rgb_mean = (0.4353, 0.4452, 0.4131)
        rgb_std = (0.2044, 0.1924, 0.2013)

        data = TF.resize(data, size=self.config.input_size)
        data = TF.to_tensor(data)
        data = TF.normalize(data, mean=rgb_mean, std=rgb_std)

        return data

    # Using for predicting only
    def prediction(self, data_loader_for_predict):
        
        self._resume_ckpt()
        self.model.eval()

        predict_time = AverageMeter()
        batch_time = AverageMeter()
        data_time = AverageMeter()
        ave_recall = AverageMeter()
        ave_precision = AverageMeter()
        ave_iou = AverageMeter()
        ave_f1 = AverageMeter()
        ave_total_loss = AverageMeter()
        

        with torch.no_grad():
            tic = time.time()
            for steps, (data, target, filenames) in enumerate(data_loader_for_predict, start=1):

                # data
                data = data.to(self.device, non_blocking=True)
                target = target.to(self.device, non_blocking=True)
                data_time.update(time.time() - tic)

                pre_tic = time.time()
                logits = self.model(data)

                self._save_pred(logits, filenames)

                recall = Accuracy(logits, target)
                precision = Precision(logits, target)
                miou = MIoU(logits, target, self.config.nb_classes)
                f1 = F1_score(logits, target)
                loss = self.loss(logits, target)
                
                
                ave_recall.update(recall)
                ave_precision.update(precision)
                ave_iou.update(miou)
                ave_f1.update(f1)
                ave_total_loss.update(loss.data.item())
                

                predict_time.update(time.time() - pre_tic)
                batch_time.update(time.time() - tic)
                tic = time.time()

            print("Predicting and Saving Done!\n"
                  "Pre Time: {:.2f}\n"
                  "Ave_Recall: {:6.4f}\n"
                  "Ave_Precision: {:6.4f}\n"
                  "MIoU: {:6.4f}\n"
                  "Ave_F1: {:6.4f}\n"
                  "Ave_Total_Loss: {:.6f}"
                  .format(predict_time._get_sum(),ave_recall.average(),ave_precision.average(),
                  ave_iou.average(), ave_f1.average(), ave_total_loss.average()))
