# Supplementary material for: Research on building extraction from remote sensing imagery using efficient lightweight residual network
Source: PeerJ Comput Sci. 2024 May 2;10:e2006. doi: 10.7717/peerj-cs.2006 (PMC11157594; doi:10.7717/peerj-cs.2006)
Supplement: Supplemental Information 1 [file peerj-cs-10-2006-s001.zip › Code/ELRNet/configs/config.cfg]

[Directory]
root_dir = /home/gis/hdd/Model/GA/ELRNet/WHU_Building_dataset
save_dir = ${root_dir}/save
log_dir = ${save_dir}/log
test_dir = ${save_dir}/test
test_log_dir = ${test_dir}/log
pred_dir = ${test_dir}/predict
trainset_dir = ${root_dir}/train
validset_dir = ${root_dir}/val
testset_dir = ${root_dir}/test
data_folder_name = image
target_folder_name = label

[Data]
batch_size = 8
nb_classes = 2
original_size = 512
cropped_size = 512
input_size = 512
overlapped = 0

[General]
use_gpu = True
use_multi_gpus = False
device_id = 0
random_seed = 1
num_workers = 0

[Optimizer]
lr_algorithm = adam
init_lr = 5e-4
lr_decay = 1e-1
momentum = 0.9
weight_decay = 2e-4
epsilon = 1e-8

[Train]
monitor = max/MIoU
init_algorithm = kaiming
loss = crossentropy
pre_trained = False
visualization = True
verbosity = 2
early_stop = 10
save_period = 10
dis_period = 20
epochs = 300
