# Supplementary material for: Research on building extraction from remote sensing imagery using efficient lightweight residual network
Source: PeerJ Comput Sci. 2024 May 2;10:e2006. doi: 10.7717/peerj-cs.2006 (PMC11157594; doi:10.7717/peerj-cs.2006)
Supplement: Supplemental Information 1 [file peerj-cs-10-2006-s001.zip › Code/ELRNet/demo.py]

import datetime
import argparse
import torch
import random
import numpy as np
from configs.config import MyConfiguration
from BaseTrainer import BaseTrainer
from BaseTester import BaseTester
from data.dataset import MyDataset
from torch.utils.data import DataLoader
from models.MyNetworks import ELRNet

def for_test(model, config, args, test_data_loader, begin_time, resume_file, loss_weight):

    Tester = BaseTester(model= model, config= config, args = args,
                        test_data_loader= test_data_loader,
                        begin_time= begin_time,
                        resume_file = resume_file,
                        loss_weight= loss_weight)
    
    Tester.prediction(test_data_loader)
    print(" Make Predict Image Done ! ")

def main(config, args):

    loss_weight = torch.ones(config.nb_classes)
    # loss_weight[0] = 1.53297775619
    # loss_weight[1] = 7.63194124408

    # Here config in model, only used for nb_classes, so we do not use args
    model = ELRNet.ELRNet(config= config)
    # print(model)
  
    test_dataset = MyDataset(config=config, args= args, subset='test')
    test_data_loader = DataLoader(dataset=test_dataset,
                                  batch_size=config.batch_size,
                                  shuffle=False,
                                  pin_memory=True,
                                  num_workers=args.threads,
                                  drop_last=True)

    begin_time = datetime.datetime.now().strftime('%m%d_%H%M%S')

    for_test(model = model, config=config, args= args,
            test_data_loader=test_data_loader,
            begin_time= begin_time,
            resume_file = args.weight,
            loss_weight= loss_weight,
            )


if __name__ == '__main__':

    config = MyConfiguration()

    parser = argparse.ArgumentParser(description="Efficient Semantic Segmentation Network")
    parser.add_argument('-input', metavar='input', type=str, default=config.root_dir,
                        help='root path to directory containing input images, including train & valid & test')
    parser.add_argument('-output', metavar='output', type=str, default=config.save_dir,
                        help='root path to directory containing all the output, including predictions, logs and ckpt')
    parser.add_argument('-weight', metavar='weight', type=str, default='/home/gis/hdd/Model/GA/ELRNet/WHU_Building_dataset/save/ELRNet/0410_210945/checkpoint-best.pth',
                        help='path to ckpt which will be loaded')
    parser.add_argument('-threads', metavar='threads', type=int, default=8,
                        help='number of thread used for DataLoader')
    parser.add_argument('-gpu', metavar='gpu', type=int, default=0,
                        help='gpu id to be used for prediction')

    args = parser.parse_args()

    # GPU setting init
    # keep prediction results the same when model runs each time

    """
    You have chosen to seed training. '
                      'This will turn on the CUDNN deterministic setting, '
                      'which can slow down your training considerably! '
                      'You may see unexpected behavior when restarting '
                      'from checkpoints.'
    """
    '''
    # It will improve the efficiency, internal cuDNN and auto-tuner will find the proper configurations in your use case,
      so that it will optimize the running efficiency.
    # If the dims and type do not have a magnitude difference, it will improve the running efficiency, otherwise it will
      find the proper configurations every time when it meets a new data format, thus it will have bad influence on efficiency.
    '''
    torch.backends.cudnn.benchmark = True
    '''
    # using deterministic mode can have performance impact(speed), depending on your model.
    '''
    #torch.backends.cudnn.deterministic = True
    #torch.cuda.manual_seed(config.random_seed)
    # for distribution
    #torch.cuda.manual_seed_all(config.random_seed)
    # seed the RNG for all devices(both CPU and GPUs)
    torch.manual_seed(config.random_seed)
    random.seed(config.random_seed)
    np.random.seed(config.random_seed)

    main(config= config, args = args)
