# Supplementary material for: Research on building extraction from remote sensing imagery using efficient lightweight residual network
Source: PeerJ Comput Sci. 2024 May 2;10:e2006. doi: 10.7717/peerj-cs.2006 (PMC11157594; doi:10.7717/peerj-cs.2006)
Supplement: Supplemental Information 1 [file peerj-cs-10-2006-s001.zip › Code/ELRNet/ELRNet/FLOPs_and_Params_calculate.py]

from ptflops import get_model_complexity_info
from models.MyNetworks import ELRNet
from models import ERFNet,EDANet,ENet,UNet,SegNet,FCN,ESFNet
from configs.config import MyConfiguration
from models.FCN import VGGNet

config = MyConfiguration()

# net = ERFNet.ERFNet(config= config)
# net =  ENet.ENet(num_classes=2)
# net = SegNet.SegNet(config= config)
net =  ELRNet.ELRNet(config= config)

flops,params = get_model_complexity_info(net,(3,512,512),as_strings=True, print_per_layer_stat=True)
print('Computational complexity(Flops):{}'.format(flops))
print('Number of parameters(Params):'+ params)
