# Supplementary material for: Research on building extraction from remote sensing imagery using efficient lightweight residual network
Source: PeerJ Comput Sci. 2024 May 2;10:e2006. doi: 10.7717/peerj-cs.2006 (PMC11157594; doi:10.7717/peerj-cs.2006)
Supplement: Supplemental Information 1 [file peerj-cs-10-2006-s001.zip › Code/ELRNet/ELRNet/utils/dataset.py]

import argparse
import os
import glob
import cv2
import numpy as np
from functools import partial
from tqdm import tqdm

def parse_args():

    parser = argparse.ArgumentParser(description='configurations of dataset')

    parser.add_argument('-i', '--input', type=str, default=os.path.join('.','input'),
                        help='directory of input images, including images used to train and predict')
    parser.add_argument('-o', '--output', type=str, default=os.path.join('.','output'),
                        help='directory of output images')
    # whether shuffle or not is set in DataLoader
    parser.add_argument('--size_x', type=int, default=224,
                        help='the width of image patches')
    parser.add_argument('--size_y', type=str, default=224,
                        help='the height of image patches')
    # step is set equal to patch size by default, that is the overlap is zero
    # overlap = size - step
    parser.add_argument('--step_x', type=int, default=224,
                        help='the horizontal step of cropping images')
    parser.add_argument('--step_y', type=int, default=224,
                        help='the vertical step of cropping images')
    parser.add_argument('--image_margin_color', type=list, default=[255,255,255],
                        help='the color of image margin color')
    parser.add_argument('--label_margin_color', type=list, default=[255,255,255],
                        help='the color of label margin color')

    return parser.parse_args()


class Cropper(object):
    def __init__(self, args, configs, predict=True):
        super(Cropper, self).__init__()

        self.args = args
        self.configs = configs
        self.predict = predict

        self.input_path = self.args.input
        self.input_patches_path = os.path.join(self.input_path, 'image_patches')
        self.input_label_path = os.path.join(self.input_path, 'label_patches')

        self.output_path = self.args.output

        if predict:
            self.ensure_and_mkdir(self.input_path)
            self.ensure_and_mkdir(self.input_patches_path)
        else:
            self.ensure_and_mkdir(self.input_path)
            self.ensure_and_mkdir(self.input_patches_path)
            self.ensure_and_mkdir(self.input_label_path)
        # by default
        self.size_x = self.configs.cropped_size
        self.size_y = self.configs.cropped_size
        self.step_x = self.configs.step_x
        self.step_y = self.configs.step_y

        self.image_margin_color = args.image_margin_color
        self.label_margin_color = args.label_margin_color

    def get_filename(self, path):
        return path.split('/')[-1].split('.')[0]

    def ensure_and_mkdir(self, path):
        if not os.path.exists(path):
            os.makedirs(path)

    def pad_and_crop_images(self ,image, margin_color):

        # TODO padding odd and even
        # should the value of border be equal to background ?
        # padding
        image_y, image_x = image.shape[:2]
        border_y = 0
        if image_y % self.size_y != 0:
            border_y_double = (self.size_y - (image_y % self.size_y))
            if border_y_double % 2 == 0:
                image = cv2.copyMakeBorder(image, border_y_double//2, border_y_double//2, 0, 0, cv2.BORDER_CONSTANT, value=margin_color)
            else:
                image = cv2.copyMakeBorder(image, border_y_double//2, border_y_double//2+1, 0, 0, cv2.BORDER_CONSTANT, value=margin_color)
            image_y = image.shape[0]
        border_x = 0
        if image_x % self.size_x != 0:
            border_x_double = (self.size_x - (image_x % self.size_x))
            if border_x_double % 2 == 0:
                image = cv2.copyMakeBorder(image, 0, 0, border_x_double//2, border_x_double//2, cv2.BORDER_CONSTANT, value=margin_color)
            else:
                image = cv2.copyMakeBorder(image, 0, 0, border_x_double//2, border_x_double//2+1, cv2.BORDER_CONSTANT, value=margin_color)
            image_x = image.shape[1]

        # calculate n_w and n_h
        n_w = int(image_x / self.size_x)
        n_h = int(image_y / self.size_y)

        # cropping
        # cannot adopt for loop, otherwise the cropped images will include very little margin
        patches = []
        start_y = 0
        while (start_y + self.size_y) <= image_y:
            start_x = 0
            while (start_x + self.size_x) <= image_x:
                patches.append(image[start_y:start_y + self.size_y, start_x:start_x + self.size_x])
                start_x += self.step_x
            start_y += self.step_y

        return patches, n_w, n_h, image_y, image_x

    def save_images(self, patches, save_path, father_name):

        for i, patch in enumerate(patches):
            cv2.imwrite(os.path.join(save_path, father_name + str(i) + '.png'), patch)

    def image_processor(self, image_path, label_path=None):

        image = cv2.imread(image_path)
        filename = self.get_filename(image_path)
        patches, n_w, n_h, image_h, image_w = self.pad_and_crop_images(image=image, margin_color=self.image_margin_color)
        # patches is saved in input_path/image_patches
        input_path = os.path.join(self.input_path, 'image_patches')
        self.save_images(patches, input_path, filename)

        if self.predict is False:
            assert label_path is not None, \
                'label_path is None'
            label = cv2.imread(label_path)
            label_filename = self.get_filename(label_path)
            label_patches, _, _, _, _ = self.pad_and_crop_images(image=label, margin_color=self.label_margin_color)
            # label_patches is saved in input_path/gt_patches
            input_path = os.path.join(self.input_path, 'gt_patches')
            self.save_images(label_patches, input_path, label_filename)

        return patches, n_w, n_h, image_h, image_w
