# Supplementary material for: Research on building extraction from remote sensing imagery using efficient lightweight residual network
Source: PeerJ Comput Sci. 2024 May 2;10:e2006. doi: 10.7717/peerj-cs.2006 (PMC11157594; doi:10.7717/peerj-cs.2006)
Supplement: Supplemental Information 1 [file peerj-cs-10-2006-s001.zip › Code/ELRNet/ELRNet/vis_loss_and_iou.py]

import json
import matplotlib.pyplot as plt  

iteration_result = []
train_loss_result = []
val_loss_result =[]
train_IoU_result =[]
val_IoU_result =[]

json_filename = './v7_eca.json'


with open(json_filename,'r',encoding='utf8')as fp:
    json_data = json.load(fp)
    iteration_result = json_data["iteration"]
    train_loss_result = json_data["train_loss"]
    val_loss_result = json_data["val_loss"]
    train_IoU_result = json_data["train_IoU"]
    val_IoU_result = json_data["val_IoU"]

   
x1 = iteration_result
y1 = train_loss_result
y2 = val_loss_result
y3 = train_IoU_result
y4 = val_IoU_result


plt.figure()

plt.plot(x1,y1,color='#828282',label='train loss',linewidth=2)
plt.plot(x1,y2,color='#FF4500', label='val loss',linewidth=2)
plt.plot(x1,y3,color='#0064FF', label='train IoU',linewidth=2)
plt.plot(x1,y4,color='#FF9614', label='val IoU',linewidth=2)


# plt.title("loss_and_IoU")

plt.legend()

# plt.xlabel('iteration')
# plt.ylabel('value')
plt.savefig('loss_and_IoU_v7.png')
plt.show()
